# Supplementary material for: Identification and Typing of Strains of Wood-Rotting Basidiomycetes by Protein Profiling Using MALDI-TOF MS
Source: BioTech (Basel). 2022 Jul 27;11(3):30. doi: 10.3390/biotech11030030 (PMC9397059; doi:10.3390/biotech11030030)
Supplement: Supplementary file 1 [file biotech-11-00030-s001.zip]

Archive with 12 entries (12 files):
- Fig S6.jpg
- __MACOSX/._Fig S6.jpg
- Fig S1.jpg
- __MACOSX/._Fig S1.jpg
- Fig S2.jpg
- __MACOSX/._Fig S2.jpg
- Fig S3.jpg
- __MACOSX/._Fig S3.jpg
- Fig S4.jpg
- __MACOSX/._Fig S4.jpg
- Fig S5.jpg
- __MACOSX/._Fig S5.jpg
